# Supplementary material for: A Critical Review of the Effectiveness of Biochar Coupled with Arbuscular Mycorrhizal Fungi in Soil Cadmium Immobilization
Source: J Fungi (Basel). 2024 Feb 28;10(3):182. doi: 10.3390/jof10030182 (PMC10970794; doi:10.3390/jof10030182)
Supplement: Supplementary file 1 [file jof-10-00182-s001.zip]

Archive with 1 entries (1 files):
- jof-2854348-supplementary.pdf
